# Supplementary material for: An Attention-Sensitive Memory Trace in Macaque MT Following Saccadic Eye Movements
Source: PLoS Biol. 2016 Feb 22;14(2):e1002390. doi: 10.1371/journal.pbio.1002390 (PMC4764326; doi:10.1371/journal.pbio.1002390)
Supplement: S1 Data — (ZIP) [file pbio.1002390.s003.zip › S1_Data/Fig2MIvalues_monkeyE.txt]

     MIPreferred_monkeyE       MIAntiPreferred_monkeyE
 1   0.20792                   0.058824  
 2   -0.038462                 -0.1039   
 3   0.027104                  0.056122  
 4   0.055497                  0.35714   
 5   0.14228                   0.35      
 6   0.07907                   -0.023622 
 7   -0.011765                 0.15315   
 8   0.067692                  0.090274  
 9   0.04142                   0.12583   
10   0.16753                   0.14114   
11   0.18798                   0.26538   
12   0.08169                   0.018182  
13   0.11193                   0.12727   
14   0.12                      -0.090909 
15   0.12842                   0.62712   
16   0.041053                  -0.097087 
17   0.010249                  -0.020013 
18   0.067114                  0.29412   
19   0.028728                  -0.38558  
20   0.07064                   0.038627  
21   0.051237                  0.16263   
22   0.12409                   0.14286   
23   0.22171                   -0.047619 
24   0.092199                  -0.0837   
25   0.039427                  -0.077145 
26   -0.014374                 -0.21212  
27   0.002798                  -0.16493  
28   0.27184                   0.23077   
29   0.17486                   0.23849   
30   0.036578                  -0.016949 
31   0.057239                  -0.025641 
32   0.0076336                 0.22857   
33   0.036739                  -0.069444 
34   0.067215                  -0.22353  
35   0.037736                  -0.083333 
36   0.023041                  -0.0011751
37   -0.19199                  -0.063415 
38   -0.043956                 0.0013004 
39   0.083842                  0.056338  
40   0.09671                   -0.18182  
41   0.05914                   0.095344  
42   0.044444                  0.21771   
43   -0.15267                  0.28205   
44   0.13407                   0         
