# Supplementary material for: An Attention-Sensitive Memory Trace in Macaque MT Following Saccadic Eye Movements
Source: PLoS Biol. 2016 Feb 22;14(2):e1002390. doi: 10.1371/journal.pbio.1002390 (PMC4764326; doi:10.1371/journal.pbio.1002390)
Supplement: S1 Data — (ZIP) [file pbio.1002390.s003.zip › S1_Data/Fig2MIvalues_monkeyH.txt]

     MIPreferred_monkeyH       MIAntiPreferred_monkeyH
 1   0.59184                   0.11111  
 2   0.0081566                 0.40187  
 3   0.036005                  0.014925 
 4   0.07109                   0.11064  
 5   -0.038223                 0.13043  
 6   0.055249                  -0.015385
 7   0.023228                  0.091703 
 8   0.063142                  0.20334  
 9   -0.0036765                -0.13208 
10   0.042983                  0.14835  
11   0.067961                  -0.058824
12   0.0063008                 0.0069572
13   0.017507                  0.26437  
14   0.11321                   0        
15   0.077956                  0.12444  
16   -0.027027                 0.027027 
17   0.04                      0.02509  
18   0.1049                    -0.043643
19   -0.01002                  -0.034982
20   -0.013477                 -0.0301  
21   0.15207                   0.21892  
22   0.074642                  0.10386  
23   0.12814                   0.21916  
24   0.074634                  0.11307  
25   -0.0097989                0.19728  
26   0.10549                   0.013874 
27   0.023853                  -0.038407
28   -0.076923                 -0.041667
29   0.019524                  0.049096 
30   -0.0040699                0.083871 
31   0.051903                  0.10345  
32   0.0048867                 0.015625 
33   0.036743                  -0.042821
34   0.060878                  0.07563  
35   -0.049923                 0.087452 
36   -0.010231                 0.19622  
37   0.045685                  0.030303 
38   -0.039834                 -0.061453
39   0.07642                   -0.10181 
40   0.065102                  1        
41   0.034939                  0.062189 
42   0.06008                   0.053892 
43   0.12886                   0.092593 
44   0.084639                  0.065741 
45   0.042518                  0.027257 
46   0.060956                  0.068966 
