# Supplementary material for: An Attention-Sensitive Memory Trace in Macaque MT Following Saccadic Eye Movements
Source: PLoS Biol. 2016 Feb 22;14(2):e1002390. doi: 10.1371/journal.pbio.1002390 (PMC4764326; doi:10.1371/journal.pbio.1002390)
Supplement: S1 Data — (ZIP) [file pbio.1002390.s003.zip › S1_Data/Fig2PSTH_monkeyE.txt]

     Time_(ms)        P_attend-in      P_attend-out     AP_attend-in     AP_attend-out    Simple-saccade
 1   -295             6.8643           5.9907           6.2654           5.9183           6.0491
 2   -285             6.9427           6.0637           6.1081           5.8055           6.1316
 3   -275             6.8419           6.5777           5.9522           5.907            6.1086
 4   -265             6.9823           6.7363           6.1045           5.2305           6.0633
 5   -255             7.0865           7.047            6.1802           5.3909           6.5502
 6   -245             6.8073           7.2828           5.787            5.3506           6.5601
 7   -235             6.7682           7.5907           6.1009           4.6276           6.693 
 8   -225             7.007            7.8449           6.7315           4.7898           7.3621
 9   -215             7.184            8.2418           6.6224           5.1015           7.4073
10   -205             7.4827           8.4272           6.8995           5.1312           6.9309
11   -195             7.926            8.6257           7.5175           5.2571           6.9887
12   -185             8.2704           8.1686           7.3284           5.8131           6.7593
13   -175             8.1043           7.8688           6.8705           6.1595           6.0916
14   -165             8.1921           7.9802           6.7981           6.3029           5.9605
15   -155             7.5422           8.1234           6.9047           6.016            5.9973
16   -145             7.7169           7.0859           7.1163           5.7055           6.0143
17   -135             7.5237           7.1721           6.6313           5.5733           6.1687
18   -125             7.3994           7.1247           6.3553           5.7005           6.4877
19   -115             6.9736           6.7173           6.1579           5.6512           6.6874
20   -105             7.542            6.5949           6.2025           6.1831           6.6807
21   -95              7.1449           7.4133           5.1948           6.404            6.5904
22   -85              7.1767           7.5083           5.0985           6.2615           6.5843
23   -75              7.1531           7.8896           5.3331           6.278            6.6385
24   -65              6.9939           7.6797           5.3328           6.1895           6.765 
25   -55              6.7789           8.0322           4.4593           6.1144           7.037 
26   -45              7.2952           7.807            4.9024           5.9858           6.6931
27   -35              6.5997           7.1869           4.7984           5.9186           6.6186
28   -25              7.1126           7.1784           5.2464           5.8133           6.6489
29   -15              7.8864           7.4067           6.3424           6.1164           6.572 
30   -5               8.823            7.5038           7.4117           6.7671           6.4818
31   5                13.2635          12.1245          10.3385          10.6774          6.5758
32   15               24.1653          24.4266          16.5104          16.5346          7.1724
33   25               38.4962          38.8245          20.3848          20.9588          7.561 
34   35               53.4892          56.3231          23.054           23.0868          7.9484
35   45               67.9428          70.0988          23.3376          23.5945          8.3192
36   55               77.4654          79.4004          21.8201          20.9516          8.6306
37   65               78.9911          79.6599          17.147           15.9554          8.4085
38   75               75.7192          74.4635          13.6187          12.2389          8.4724
39   85               70.5429          66.6595          11.0649          10.1639          8.6221
40   95               64.7104          60.7728          10.7565          9.8276           8.2949
41   105              60.5882          54.9879          9.8739           9.1044           8.1156
42   115              58.3844          50.4202          10.0392          9.1046           7.6174
43   125              56.8897          48.6988          10.742           8.2565           7.0413
44   135              56.5921          47.2485          10.1219          8.2507           6.3539
45   145              56.1362          45.7586          9.9032           7.4872           5.8218
46   155              54.8559          46.8613          10.1663          7.3394           5.807 
47   165              54.2857          48.4441          10.059           7.0473           5.8482
48   175              54.3667          47.8982          8.8947           7.4957           5.5842
49   185              53.2471          48.015           9.6651           7.587            5.5152
50   195              52.8301          49.3076          9.9622           8.4741           6.0539
51   205              52.6099          46.9615          9.9816           8.5339           6.32  
52   215              52.3183          43.8884          10.2324          9.3969           6.4275
53   225              51.3302          44.5729          10.9806          9.2387           6.8207
54   235              50.7501          42.1133          10.7815          9.8969           7.2764
55   245              50.0488          40.9146          11.1418          10.2518          7.2709
56   255              48.5066          41.1559          10.7063          10.6116          6.9037
57   265              48.4299          41.5955          9.9572           10.1205          7.0101
58   275              47.7662          40.7769          9.899            10.4532          6.992 
59   285              47.1147          42.2652          9.6176           9.4837           6.7644
60   295              47.029           42.6726          9.2691           8.7517           6.8169
61   305              48.9707          43.3173          10.0676          8.6545           6.8405
62   315              47.8292          43.1471          10.4833          8.5973           7.1827
63   325              47.4229          43.1757          11.2833          8.1862           7.12  
64   335              47.5508          41.9683          10.9855          8.7784           7.4115
65   345              47.3137          40.6478          10.4328          8.3365           7.4647
66   355              46.8646          39.543           9.5245           8.0955           8.1269
67   365              47.2756          40.2589          9.4628           7.7351           7.9735
68   375              47.0865          38.8507          8.6166           7.8718           7.9032
69   385              47.2771          38.5805          9.0652           7.1582           7.6416
70   395              46.6289          39.1221          8.6229           7.6873           7.703 
71   405              45.3316          38.9341          8.4959           7.3922           7.6908
72   415              45.1359          37.4904          8.5845           7.2607           7.7045
73   425              45.568           38.5132          8.4755           7.2138           8.0479
74   435              44.8283          38.9639          8.3928           7.6331           8.1293
75   445              45.2114          37.4274          8.932            7.1595           8.4795
76   455              45.1588          36.5565          8.6039           7.5514           8.1139
77   465              43.9859          36.9925          7.9016           8.4888           7.7816
78   475              42.4697          35.8865          7.5611           8.8249           7.4721
79   485              42.5969          35.7472          7.4979           9.1501           7.2867
80   495              40.9023          37.5231          7.3863           9.341            6.9423
81   505              41.2752          38.7126          8.392            8.726            6.6854
82   515              41.2806          38.8393          8.7114           8.1653           6.8244
83   525              41.9506          38.6504          8.7075           7.7588           6.98  
84   535              42.1627          39.042           8.7384           7.4309           6.6123
85   545              43.3088          37.922           9.5248           7.0487           6.3215
86   555              42.917           36.5581          9.0243           7.7574           6.0025
87   565              43.9043          36.8331          9.1915           8.301            6.076 
88   575              44.8165          37.6062          9.0221           8.0828           5.7829
89   585              44.6293          36.9466          8.9821           7.8369           5.982 
90   595              43.9262          36.7414          8.068            7.8331           5.796 
