# Supplementary material for: An Attention-Sensitive Memory Trace in Macaque MT Following Saccadic Eye Movements
Source: PLoS Biol. 2016 Feb 22;14(2):e1002390. doi: 10.1371/journal.pbio.1002390 (PMC4764326; doi:10.1371/journal.pbio.1002390)
Supplement: S1 Data — (ZIP) [file pbio.1002390.s003.zip › S1_Data/Fig2PSTH_monkeyH.txt]

     Time_(ms)        P_attend-in      P_attend-out     AP_attend-in     AP_attend-out    Simple-saccade
 1   -295             12.1429          11.5615          10.4756          12.3397          10.728 
 2   -285             11.4081          11.6179          10.5358          12.7293          11.2092
 3   -275             11.3363          11.1535          11.1676          12.24            11.1363
 4   -265             10.9324          11.2235          11.0658          11.9961          11.5609
 5   -255             10.7607          11.2145          11.082           12.6638          11.7394
 6   -245             10.715           10.0289          12.05            12.6839          11.687 
 7   -235             11.3207          10.1617          12.8609          12.4806          11.6618
 8   -225             10.8928          10.9883          12.5282          12.4542          12.1024
 9   -215             10.965           11.4531          12.7668          13.1201          12.0943
10   -205             10.9802          11.5427          12.5275          12.4552          12.2439
11   -195             11.1186          11.9435          12.2353          12.6009          12.7301
12   -185             11.902           12.3394          12.003           12.8618          12.6851
13   -175             12.2422          12.0798          12.0597          13.0299          12.3712
14   -165             12.9166          11.5936          11.8977          12.808           12.8556
15   -155             12.6147          11.7621          11.9833          13.1112          13.1231
16   -145             12.9501          11.6425          11.7107          12.7087          12.5384
17   -135             11.9641          11.1321          11.2878          12.5772          12.4268
18   -125             11.8054          12.0221          11.0975          12.0954          12.5258
19   -115             11.7338          11.2951          11.4888          11.5186          12.0528
20   -105             12.2882          10.853           12.0475          11.1021          12.5294
21   -95              12.1085          10.8797          11.9159          10.6637          11.917 
22   -85              12.4457          11.1705          11.7246          10.2936          11.649 
23   -75              12.4034          10.3263          11.839           10.7664          11.5439
24   -65              11.8128          10.7719          11.3361          11.3844          11.5576
25   -55              11.6828          10.8981          11.3886          12.1968          10.4235
26   -45              13.3484          12.129           13.2308          14.4701          11.9476
27   -35              14.6688          14.9085          15.7362          16.6901          14.4057
28   -25              17.2326          17.7141          17.9809          18.3258          16.6822
29   -15              19.8943          19.8044          20.1627          19.5797          18.5301
30   -5               21.2299          21.2804          21.5919          20.3215          20.6558
31   5                23.0654          24.4708          23.1691          22.0593          19.9806
32   15               31.644           30.8017          28.1785          26.0435          17.5046
33   25               43.7739          40.8324          29.9506          28.1984          15.5098
34   35               54.8218          51.2405          30.7758          29.172           14.4719
35   45               67.7425          63.0609          32.3068          30.3759          13.1266
36   55               78.3006          73.144           33.0155          30.4428          12.7034
37   65               83.448           78.0107          29.5549          26.9793          12.8588
38   75               84.2085          81.0694          28.0091          25.0639          11.6375
39   85               86.4664          84.098           28.7557          24.8147          10.0267
40   95               85.2437          84.2451          28.7931          25.8458          9.0967 
41   105              85.5129          80.9804          28.8485          24.9205          8.1545 
42   115              82.5523          79.6729          28.0116          24.8873          7.6339 
43   125              79.7668          75.3402          28.9601          26.0246          7.7996 
44   135              76.1499          71.2112          28.383           26.1323          8.4228 
45   145              75.0806          68.5873          27.7023          26.1612          9.0417 
46   155              72.8722          68.587           27.0512          26.2048          10.4076
47   165              73.0604          65.6593          27.5633          26.3833          11.3047
48   175              71.9665          63.8911          27.2919          26.2677          11.9577
49   185              70.2321          62.2052          27.3172          27.0047          12.5888
50   195              68.5066          59.8275          28.4286          26.5811          12.8145
51   205              67.2255          57.3243          28.8307          27.0591          12.6929
52   215              65.577           57.1259          29.4792          27.2909          12.1719
53   225              64.0531          56.5684          29.9381          27.6181          12.0455
54   235              63.0211          55.7627          31.4293          27.5571          11.184 
55   245              62.9899          57.5001          31.3329          27.5216          10.6047
56   255              62.2419          57.764           30.7269          26.4665          9.4405 
57   265              60.2507          57.5727          29.6478          25.1994          8.999  
58   275              61.0187          58.2816          28.4025          23.7817          8.0719 
59   285              60.5248          58.3406          27.3268          22.3885          7.3311 
60   295              60.0672          57.977           26.4865          21.576           6.9751 
61   305              59.5028          57.7171          26.7879          20.7048          7.2499 
62   315              59.8991          57.0466          26.8603          21.2176          7.5582 
63   325              59.616           56.002           27.446           20.8891          8.1673 
64   335              60.4979          55.365           26.3832          20.4021          8.7779 
65   345              61.77            54.8385          26.9204          19.4792          9.2877 
66   355              62.5807          54.5521          25.3455          20.0542          9.9165 
67   365              63.7091          54.1162          24.6518          19.3076          10.3193
68   375              64.2047          53.8163          24.2839          19.7445          10.3569
69   385              65.2001          53.6106          23.9144          20.7237          10.5672
70   395              64.4392          52.4517          22.4566          21.5523          10.6995
71   405              63.5781          51.1137          23.1882          21.2288          10.9052
72   415              63.0292          50.1711          23.4376          20.9423          10.811 
73   425              61.3393          49.6375          22.5479          21.0596          10.8136
74   435              60.8051          49.7699          23.5172          20.3161          10.7349
75   445              60.5636          49.6264          24.0416          19.5493          10.2185
76   455              60.7205          50.4092          23.4962          19.4051          9.3384 
77   465              60.4047          50.526           23.5393          19.7046          8.8898 
78   475              60.1702          51.0291          24.367           18.7833          8.6895 
79   485              59.5418          50.8747          24.1428          19.0287          8.4713 
80   495              58.73            50.4487          24.5639          19.6488          8.5437 
81   505              58.2412          50.2951          24.1483          19.9825          8.7452 
82   515              56.3278          50.8432          23.589           19.9455          8.5183 
83   525              56.1956          49.8552          23.2991          20.3266          8.332  
84   535              55.2857          50.7582          22.5046          19.2444          8.4256 
85   545              54.926           50.9781          22.4102          18.3135          8.5048 
86   555              54.2172          51.3365          22.7945          18.4696          8.2536 
87   565              56.2641          51.3232          22.9243          18.4819          8.4425 
88   575              56.4323          51.6389          23.0428          18.5023          8.8724 
89   585              57.5696          50.8237          23.8592          19.8267          8.6968 
90   595              57.6001          50.318           22.9096          20.2621          8.263  
