# Supplementary material for: An Attention-Sensitive Memory Trace in Macaque MT Following Saccadic Eye Movements
Source: PLoS Biol. 2016 Feb 22;14(2):e1002390. doi: 10.1371/journal.pbio.1002390 (PMC4764326; doi:10.1371/journal.pbio.1002390)
Supplement: S1 Data — (ZIP) [file pbio.1002390.s003.zip › S1_Data/README.txt]

Fig2PSTH_monkeyH.txt contains the values for the population average PSTHs for monkey H in Figure 2A
Fig2PSTH_monkeyE.txt contains the values for the population average PSTHs for monkey E in Figure 2B
Fig2MIvalues_monkeyH.txt contains the modulation index values for monkey H in Figures 2C and 2D
Fig2MIvalues_monkeyE.txt contains the modulation index values for monkey E in Figures 2E and 2F
