# Supplementary material for: An Attention-Sensitive Memory Trace in Macaque MT Following Saccadic Eye Movements
Source: PLoS Biol. 2016 Feb 22;14(2):e1002390. doi: 10.1371/journal.pbio.1002390 (PMC4764326; doi:10.1371/journal.pbio.1002390)
Supplement: S2 Data — (ZIP) [file pbio.1002390.s004.zip › S2_Data/Fig3MIvalues_monkeyE.txt]

     MI_Attend-in_Vs_Simple-Saccade
 1   0.18455   
 2   0.14851   
 3   0.039753  
 4   -0.072411 
 5   -0.089109 
 6   0.093473  
 7   0.010989  
 8   0.051456  
 9   0.16364   
10   -0.2053   
11   -0.13043  
12   0.26381   
13   0.10818   
14   -0.015773 
15   -0.13106  
16   0.089813  
17   0.082517  
18   0.21053   
19   0.3042    
20   0.2587    
21   0.089494  
22   -0.42717  
23   -0.22555  
24   0.15843   
25   0.0044593 
26   0.012048  
27   -0.0074231
28   0.28405   
29   0.13287   
30   -0.05618  
31   0.14591   
32   0.04451   
33   -0.0016849
34   0.071262  
35   0.14897   
36   0.24409   
37   -0.035294 
38   0.083478  
39   0.15111   
40   0.13852   
41   0.027027  
42   0.047486  
43   -0.49677  
44   -0.53982  
