# Supplementary material for: An Attention-Sensitive Memory Trace in Macaque MT Following Saccadic Eye Movements
Source: PLoS Biol. 2016 Feb 22;14(2):e1002390. doi: 10.1371/journal.pbio.1002390 (PMC4764326; doi:10.1371/journal.pbio.1002390)
Supplement: S2 Data — (ZIP) [file pbio.1002390.s004.zip › S2_Data/Fig3MIvalues_monkeyH.txt]

     MI_Attend-in_Vs_Simple-Saccade
 1   1        
 2   0.33333  
 3   0.044833 
 4   -0.16663 
 5   -0.13299 
 6   -0.076336
 7   -0.10122 
 8   0.18556  
 9   -0.55477 
10   0.29831  
11   0.16571  
12   0.12085  
13   1        
14   -0.050346
15   0.5914   
16   -0.14352 
17   -0.030641
18   0.22558  
19   -0.025918
20   0.22843  
21   0.71542  
22   -0.08731 
23   0.80591  
24   -0.098525
25   0.047191 
26   0.14924  
27   -0.023365
28   -0.18618 
29   0.010473 
30   0.17279  
31   0.50871  
32   0.18367  
33   0.25517  
34   0.38915  
35   0.41962  
36   -0.29399 
37   0.039348 
38   0.17062  
39   0.099355 
40   0.57576  
41   0.2818   
42   0.0454   
43   0.114    
44   0.23077  
45   0.44216  
46   0.64794  
