# Supplementary material for: An Attention-Sensitive Memory Trace in Macaque MT Following Saccadic Eye Movements
Source: PLoS Biol. 2016 Feb 22;14(2):e1002390. doi: 10.1371/journal.pbio.1002390 (PMC4764326; doi:10.1371/journal.pbio.1002390)
Supplement: S2 Data — (ZIP) [file pbio.1002390.s004.zip › S2_Data/Fig3PSTH_monkeyE.txt]

     Time_(ms)        Attend-in        Simple-saccade
 1   -295             6.6472           6.0491
 2   -285             6.7594           6.1316
 3   -275             6.4685           6.1086
 4   -265             6.4198           6.0633
 5   -255             6.4725           6.5502
 6   -245             6.6601           6.5601
 7   -235             6.5333           6.693 
 8   -225             6.8262           7.3621
 9   -215             6.7218           7.4073
10   -205             6.5813           6.9309
11   -195             6.3631           6.9887
12   -185             6.3833           6.7593
13   -175             6.1916           6.0916
14   -165             6.2639           5.9605
15   -155             6.5886           5.9973
16   -145             6.8516           6.0143
17   -135             6.9291           6.1687
18   -125             7.1972           6.4877
19   -115             7.2494           6.6874
20   -105             7.1947           6.6807
21   -95              6.9072           6.5904
22   -85              7.0546           6.5843
23   -75              6.7918           6.6385
24   -65              6.7183           6.765 
25   -55              6.6669           7.037 
26   -45              6.5429           6.6931
27   -35              6.4175           6.6186
28   -25              6.7661           6.6489
29   -15              6.919            6.572 
30   -5               6.7686           6.4818
31   5                7.2084           6.5758
32   15               7.7801           7.1724
33   25               7.9965           7.561 
34   35               8.3927           7.9484
35   45               8.8721           8.3192
36   55               9.4038           8.6306
37   65               9.8398           8.4085
38   75               10.2199          8.4724
39   85               10.5045          8.6221
40   95               10.5824          8.2949
41   105              9.6558           8.1156
42   115              8.6148           7.6174
43   125              7.7177           7.0413
44   135              6.8957           6.3539
45   145              6.3037           5.8218
46   155              6.5068           5.807 
47   165              6.5004           5.8482
48   175              6.5412           5.5842
49   185              6.8463           5.5152
50   195              7.4954           6.0539
51   205              7.8047           6.32  
52   215              8.5803           6.4275
53   225              9.0576           6.8207
54   235              9.1675           7.2764
55   245              9.0881           7.2709
56   255              9.1867           6.9037
57   265              8.8138           7.0101
58   275              8.4911           6.992 
59   285              8.1794           6.7644
60   295              8.0584           6.8169
61   305              7.8894           6.8405
62   315              8.0673           7.1827
63   325              7.8739           7.12  
64   335              8.0086           7.4115
65   345              8.0588           7.4647
66   355              7.9581           8.1269
67   365              7.516            7.9735
68   375              7.7432           7.9032
69   385              8.0627           7.6416
70   395              8.1075           7.703 
71   405              8.4932           7.6908
72   415              8.9958           7.7045
73   425              9.2604           8.0479
74   435              9.1299           8.1293
75   445              9.0261           8.4795
76   455              8.8746           8.1139
77   465              8.2834           7.7816
78   475              7.7849           7.4721
79   485              7.5839           7.2867
80   495              7.6609           6.9423
