# Supplementary material for: An Attention-Sensitive Memory Trace in Macaque MT Following Saccadic Eye Movements
Source: PLoS Biol. 2016 Feb 22;14(2):e1002390. doi: 10.1371/journal.pbio.1002390 (PMC4764326; doi:10.1371/journal.pbio.1002390)
Supplement: S2 Data — (ZIP) [file pbio.1002390.s004.zip › S2_Data/README.txt]

Fig3PSTH_monkeyH.txt contains the values for the population average PSTHs for monkey H in Figure 3A
Fig3PSTH_monkeyE.txt contains the values for the population average PSTHs for monkey E in Figure 3B
Fig3MIvalues_monkeyH.txt contains the modulation index values for monkey H in Figure 3C
Fig3MIvalues_monkeyE.txt contains the modulation index values for monkey E in Figure 3D
