# Supplementary material for: An Attention-Sensitive Memory Trace in Macaque MT Following Saccadic Eye Movements
Source: PLoS Biol. 2016 Feb 22;14(2):e1002390. doi: 10.1371/journal.pbio.1002390 (PMC4764326; doi:10.1371/journal.pbio.1002390)
Supplement: S3 Data — (ZIP) [file pbio.1002390.s005.zip › S3_Data/Fig4MIvalues_monkeyE.txt]

     MI_Attend-in_Vs_Attend-out        MI_Attend-out_Vs_Simple-Saccade
 1   0.104                             0.082126 
 2   0.067485                          0.081851 
 3   -0.029204                         0.068878 
 4   0.12821                           -0.19877 
 5   0.125                             -0.21175 
 6   0.063063                          0.03059  
 7   8.3267e-17                        0.010989 
 8   0.064102                          -0.012688
 9   0.20962                           -0.047619
10   -0.12145                          -0.085989
11   -0.28926                          0.16505  
12   0.14258                           0.12597  
13   -0.011537                         0.11957  
14   0.3                               -0.31429 
15   0.29412                           -0.4094  
16   -0.028405                         0.11792  
17   -0.077294                         0.1588   
18   0.044927                          0.16718  
19   0.012048                          0.29322  
20   0.31646                           -0.062907
21   0.033058                          0.056604 
22   -0.34177                          -0.1     
23   0.14176                           -0.35593 
24   -0.042394                         0.19949  
25   -0.022291                         0.026747 
26   0.16584                           -0.1541  
27   -0.024619                         0.017199 
28   0.11864                           0.17117  
29   0.24276                           -0.11356 
30   0.081397                          -0.13695 
31   0.13078                           0.015431 
32   -0.00094607                       0.045455 
33   -0.10848                          0.10682  
34   0.13728                           -0.066667
35   0.14897                           0        
36   0.032393                          0.21339  
37   0.09024                           -0.12514 
38   0.058872                          0.024728 
39   0.30997                           -0.16667 
40   0.067354                          0.071838 
41   0.16014                           -0.13369 
42   0.21176                           -0.16594 
43   0.016949                          -0.50943 
44   -0.18367                          -0.39535 
