# Supplementary material for: An Attention-Sensitive Memory Trace in Macaque MT Following Saccadic Eye Movements
Source: PLoS Biol. 2016 Feb 22;14(2):e1002390. doi: 10.1371/journal.pbio.1002390 (PMC4764326; doi:10.1371/journal.pbio.1002390)
Supplement: S3 Data — (ZIP) [file pbio.1002390.s005.zip › S3_Data/Fig4MIvalues_monkeyH.txt]

     MI_Attend-in_Vs_Attend-out        MI_Attend-out_Vs_Simple-Saccade
 1   0.64858                           1        
 2   0.049668                          0.28844  
 3   0.18042                           -0.1367  
 4   0.11086                           -0.27246 
 5   -0.02605                          -0.10731 
 6   -0.051765                         -0.024668
 7   -7.2438e-05                       -0.10115 
 8   0.036436                          0.15014  
 9   -0.25                             -0.35385 
10   0.088058                          0.21592  
11   0.16239                           0.003413 
12   0.040986                          0.080266 
13   0                                 1        
14   0.3942                            -0.4359  
15   0.51899                           0.10448  
16   0.17005                           -0.3061  
17   -0.055375                         0.024776 
18   0.041609                          0.18571  
19   0.28172                           -0.3054  
20   0.15001                           0.081197 
21   0.64636                           0.12846  
22   -0.16638                          0.080238 
23   0.56575                           0.44141  
24   -0.033969                         -0.064773
25   0.12301                           -0.076264
26   0.14656                           0.0027302
27   0.028424                          -0.051754
28   -0.16832                          -0.018445
29   0.12583                           -0.11551 
30   0.026942                          0.14653  
31   0.30901                           0.23695  
32   0.27921                           -0.1007  
33   0.066955                          0.19149  
34   0.22856                           0.17628  
35   0.10811                           0.32632  
36   -0.026142                         -0.26992 
37   0.0023145                         0.037037 
38   0.16773                           0.0029674
39   0.12947                           -0.030508
40   0.17785                           0.4433   
41   0.092154                          0.1947   
42   0.11465                           -0.069612
43   0.038419                          0.075916 
44   0.11669                           0.11723  
45   0.21672                           0.24933  
46   0.66038                           -0.021739
