# Supplementary material for: An Attention-Sensitive Memory Trace in Macaque MT Following Saccadic Eye Movements
Source: PLoS Biol. 2016 Feb 22;14(2):e1002390. doi: 10.1371/journal.pbio.1002390 (PMC4764326; doi:10.1371/journal.pbio.1002390)
Supplement: S3 Data — (ZIP) [file pbio.1002390.s005.zip › S3_Data/Fig4PSTH_monkeyH.txt]

     Time_(ms)        Attend-in        Attend-out       Simple-saccade
 1   -295             11.4518          11.9827          10.728 
 2   -285             11.4876          11.7978          11.2092
 3   -275             11.4812          11.7765          11.1363
 4   -265             11.4137          11.5042          11.5609
 5   -255             11.2676          11.7192          11.7394
 6   -245             11.5908          11.4684          11.687 
 7   -235             11.7919          11.9624          11.6618
 8   -225             11.9095          12.4152          12.1024
 9   -215             12.0714          12.8407          12.0943
10   -205             12.4413          12.76            12.2439
11   -195             12.5062          12.7933          12.7301
12   -185             11.9943          12.6312          12.6851
13   -175             11.8636          12.4748          12.3712
14   -165             11.6359          12.415           12.8556
15   -155             11.3872          12.1764          13.1231
16   -145             11.234           12.2154          12.5384
17   -135             11.5155          12.1638          12.4268
18   -125             11.4528          12.3346          12.5258
19   -115             11.2976          12.3557          12.0528
20   -105             11.3073          12.7254          12.5294
21   -95              11.2955          12.6463          11.917 
22   -85              11.3825          12.6727          11.649 
23   -75              11.494           12.6505          11.5439
24   -65              11.752           12.3168          11.5576
25   -55              11.9717          12.3074          10.4235
26   -45              13.2051          13.6185          11.9476
27   -35              14.9251          15.7281          14.4057
28   -25              16.838           17.1761          16.6822
29   -15              18.7051          18.7173          18.5301
30   -5               19.6043          19.962           20.6558
31   5                18.7901          19.0231          19.9806
32   15               17.5608          17.1053          17.5046
33   25               16.6105          16.2872          15.5098
34   35               15.9552          15.9863          14.4719
35   45               15.8533          15.0264          13.1266
36   55               16.8379          14.9154          12.7034
37   65               17.172           14.6465          12.8588
38   75               16.9222          13.6597          11.6375
39   85               16.8773          12.3011          10.0267
40   95               16.7612          11.6608          9.0967 
41   105              16.4512          11.0319          8.1545 
42   115              16.4903          10.7706          7.6339 
43   125              16.5309          10.9795          7.7996 
44   135              16.2554          11.2042          8.4228 
45   145              16.7309          11.0155          9.0417 
46   155              16.4872          11.4639          10.4076
47   165              15.9887          11.832           11.3047
48   175              15.7666          12.0892          11.9577
49   185              15.591           12.0405          12.5888
50   195              15.0154          12.4861          12.8145
51   205              14.7174          13.171           12.6929
52   215              14.8583          13.0928          12.1719
53   225              14.5276          12.7933          12.0455
54   235              14.2113          12.7198          11.184 
55   245              13.7895          12.3831          10.6047
56   255              13.4996          11.2171          9.4405 
57   265              12.7316          10.6032          8.999  
58   275              12.3094          10.2022          8.0719 
59   285              11.7077          9.9963           7.3311 
60   295              10.9823          9.3598           6.9751 
61   305              10.3358          9.026            7.2499 
62   315              10.1912          8.681            7.5582 
63   325              10.1259          8.4872           8.1673 
64   335              9.8775           8.1278           8.7779 
65   345              9.923            8.2983           9.2877 
66   355              10.0456          8.4438           9.9165 
67   365              10.1374          8.8727           10.3193
68   375              10.4151          9.1382           10.3569
69   385              10.7833          9.5917           10.5672
70   395              11.0893          9.8954           10.6995
71   405              11.0237          10.2827          10.9052
72   415              11.2345          10.3578          10.811 
73   425              10.9757          10.1934          10.8136
74   435              11.0735          10.1678          10.7349
75   445              11.0134          10.2026          10.2185
76   455              11.2289          10.4017          9.3384 
77   465              10.7574          10.3452          8.8898 
78   475              10.5471          10.2031          8.6895 
79   485              9.6931           9.616            8.4713 
80   495              9.2936           8.9847           8.5437 
