# Supplementary material for: An Attention-Sensitive Memory Trace in Macaque MT Following Saccadic Eye Movements
Source: PLoS Biol. 2016 Feb 22;14(2):e1002390. doi: 10.1371/journal.pbio.1002390 (PMC4764326; doi:10.1371/journal.pbio.1002390)
Supplement: S4 Data — (ZIP) [file pbio.1002390.s006.zip]

Archive with 15 entries (12 files):
- S4_Data/
- S4_Data/.DS_Store
- __MACOSX/
- __MACOSX/S4_Data/
- __MACOSX/S4_Data/._.DS_Store
- S4_Data/Fig5DIvalues_monkeyE.txt
- __MACOSX/S4_Data/._Fig5DIvalues_monkeyE.txt
- S4_Data/Fig5DIvalues_monkeyH.txt
- __MACOSX/S4_Data/._Fig5DIvalues_monkeyH.txt
- S4_Data/HeldOutTrials_DIvalues_monkeyE.txt
- __MACOSX/S4_Data/._HeldOutTrials_DIvalues_monkeyE.txt
- S4_Data/HeldOutTrials_DIvalues_monkeyH.txt
- __MACOSX/S4_Data/._HeldOutTrials_DIvalues_monkeyH.txt
- S4_Data/README.txt
- __MACOSX/S4_Data/._README.txt
