# Supplementary material for: An Attention-Sensitive Memory Trace in Macaque MT Following Saccadic Eye Movements
Source: PLoS Biol. 2016 Feb 22;14(2):e1002390. doi: 10.1371/journal.pbio.1002390 (PMC4764326; doi:10.1371/journal.pbio.1002390)
Supplement: S4 Data — (ZIP) [file pbio.1002390.s006.zip › S4_Data/Fig5DIvalues_monkeyE.txt]

     DIAttendIn_PvsAP    DIAttendOut_PvsAP
 1   0.059289            -0.034965
 2   -0.12853            -0.04451 
 3   -0.040971           -0.047819
 4   -0.16024            0.35484  
 5   -0.54               -0.066667
 6   0.018834            -0.020576
 7   -0.073171           -0.16088 
 8   0.033708            -0.038298
 9   -0.043478           -0.6     
10   -0.28302            -0.28467 
11   -0.025641           -0.67939 
12   -0.39433            -0.011765
13   -0.041913           0.066128 
14   -0.18919            -0.39241 
15   -0.20988            -0.31343 
16   0.1209              0.09589  
17   0.074257            0.11852  
18   0.218               0.14108  
19   0.018868            0.13982  
20   0.2911              -0.016641
21   0                   0.04     
22   -0.78512            0.44444  
23   0.058268            0.47368  
24   0.022457            -0.097749
25   0.060939            0.011152 
26   0.1086              0.16542  
27   -1.1358e-16         -0.10569 
28   0.013193            0        
29   -0.19308            -0.034483
30   0.030794            0.08982  
31   0.04                -0.14868 
32   -0.11111            0.028986 
33   -0.030268           -0.086076
34   0.0040346           -0.028571
35   0.46358             -0.55556 
36   0.11392             -0.082353
37   0.02439             0.023522 
38   0.11063             -0.16883 
39   -0.029412           -0.24138 
40   0.11888             0.35275  
41   0                   0.018182 
42   -0.62025            0.043478 
43   -0.2381             0.6      
44   -0.41818            0.3913   
