# Supplementary material for: An Attention-Sensitive Memory Trace in Macaque MT Following Saccadic Eye Movements
Source: PLoS Biol. 2016 Feb 22;14(2):e1002390. doi: 10.1371/journal.pbio.1002390 (PMC4764326; doi:10.1371/journal.pbio.1002390)
Supplement: S4 Data — (ZIP) [file pbio.1002390.s006.zip › S4_Data/Fig5DIvalues_monkeyH.txt]

     DIAttendIn_PvsAP    DIAttendOut_PvsAP
 1   -0.40659            0.034483   
 2   0.15789             0.1276     
 3   -0.067521           -0.13559   
 4   -0.17726            -0.26154   
 5   0.028902            0.0097561  
 6   -0.01179            0.064962   
 7   -0.025086           0.019685   
 8   -1.1211e-16         0.081413   
 9   0.33333             -0.62832   
10   0.099778            -8.2239e-17
11   0.041667            -0.048456  
12   -0.00051467         -0.031752  
13   -0.26316            -0.11325   
14   0.38462             0.11765    
15   -0.0625             -0.013333  
16   0.15                -0.084681  
17   0.046729            0.03936    
18   0.10128             0.088353   
19   -0.02439            0.053763   
20   0.018182            0.042025   
21   -0.0045366          0.11374    
22   -0.064669           0.14132    
23   0.069909            0.013398   
24   0.19192             -0.18495   
25   -0.012876           -0.034     
26   0.093525            0.093539   
27   -0.070352           0.010638   
28   0                   0.084746   
29   0.035294            0.080808   
30   0.028953            -0.013453  
31   0.088172            -0.038082  
32   0.017241            0.104      
33   -0.00061237         0.11504    
34   0.069359            0.16176    
35   0.02439             0.090909   
36   0.096774            0.14754    
37   0.034655            0.0054945  
38   -0.11864            0.03537    
39   0.017594            -0.047715  
40   -0.15385            0.14286    
41   0.097276            0.058252   
42   -0.1011             -0.10852   
43   -0.034301           0.19325    
44   0.049236            -0.067894  
45   0.073684            0.036429   
46   -0.11542            -0.13208   
