# Supplementary material for: An Attention-Sensitive Memory Trace in Macaque MT Following Saccadic Eye Movements
Source: PLoS Biol. 2016 Feb 22;14(2):e1002390. doi: 10.1371/journal.pbio.1002390 (PMC4764326; doi:10.1371/journal.pbio.1002390)
Supplement: S4 Data — (ZIP) [file pbio.1002390.s006.zip › S4_Data/HeldOutTrials_DIvalues_monkeyE.txt]

     DIAttendIn_PvsAP    DIAttendOut_PvsAP
 1   -0.133              0.028002 
 2   0.10141             0.062295 
 3   0.027523            0.05174  
 4   -0.35484            -0.1     
 5   0.53125             -0.29412 
 6   -0.02439            -0.12621 
 7   -0.11765            0.075795 
 8   0.034091            0.0079194
 9   -0.043478           0.2973   
10   0.052632            -0.8     
11   -1                  -1       
12   0.31646             -0.089457
13   -0.18143            0.060847 
14   0.28571             0.41176  
15   0.33333             0.41176  
16   0.22849             0.086614 
17   0.09589             0.078498 
18   0.10569             0.1236   
19   -0.11789            0.24068  
20   0.75                -0.1588  
21   -1                  -0.86667 
22   1                   0.74257  
23   -0.066667           0.55556  
24   0.017544            0.12088  
25   0.023256            -0.004329
26   0.22222             0.61062  
27   -0.09589            0.066667 
28   -0.015625           -0.46667 
29   0.2844              -0.058824
30   0.012412            0.2      
31   -0.10698            0.21053  
32   0.072423            -0.14655 
33   0.050847            -0.026946
34   6.2172e-17          -0.13604 
35   0.48148             0.42675  
36   0.086876            0.018568 
37   0.018739            -0.16129 
38   -0.38776            -0.33119 
39   -0.090909           0        
40   0.16667             0.22222  
41   -0.2                -0.04    
42   0.65829             -0.47826 
43   0.33333             0.45946  
44   1                   0.56522  
