# Supplementary material for: An Attention-Sensitive Memory Trace in Macaque MT Following Saccadic Eye Movements
Source: PLoS Biol. 2016 Feb 22;14(2):e1002390. doi: 10.1371/journal.pbio.1002390 (PMC4764326; doi:10.1371/journal.pbio.1002390)
Supplement: S4 Data — (ZIP) [file pbio.1002390.s006.zip › S4_Data/HeldOutTrials_DIvalues_monkeyH.txt]

     DIAttendIn_PvsAP    DIAttendOut_PvsAP
 1   -0.68421            -1       
 2   0.17757             0.090909 
 3   0.087799            0.24611  
 4   0.17391             0.37143  
 5   -0.10414            -0.042017
 6   -0.069054           0.081511 
 7   -0.04644            -0.012061
 8   -0.14146            0.11628  
 9   1                   1        
10   -0.10942            -0.2691  
11   -0.018182           0.013699 
12   -0.017544           -0.022288
13   0.41176             0.029412 
14   0.51899             -0.093525
15   -1                  -0.17647 
16   0.052632            0.16667  
17   -0.093562           -0.11558 
18   0.0027248           -0.14826 
19   -0.5                -0.044177
20   -0.10828            -0.093333
21   -0.13043            -0.30165 
22   -0.17073            0.016949 
23   0.10638             -0.12821 
24   0.30769             0.29412  
25   -0.03949            -0.13995 
26   0.083333            -0.017341
27   -0.18462            -0.088083
28   -0.072797           0.07563  
29   0.045783            -0.017964
30   -0.0090439          0.003337 
31   0.031161            0.056604 
32   0.0015504           0.02439  
33   -0.022556           0.1954   
34   0.125               0.20313  
35   -0.33023            -0.21212 
36   -0.12108            0.098592 
37   0.058824            -0.057778
38   -0.12               -0.13514 
39   -0.08835            0.074024 
40   0.061453            0.17419  
41   -0.031746           0.098039 
42   0.032617            0.069807 
43   -0.0082919          -0.074074
44   0.077966            -0.14953 
45   0.093946            0.02958  
46   0.18519             0.076923 
