# Supplementary material for: An Attention-Sensitive Memory Trace in Macaque MT Following Saccadic Eye Movements
Source: PLoS Biol. 2016 Feb 22;14(2):e1002390. doi: 10.1371/journal.pbio.1002390 (PMC4764326; doi:10.1371/journal.pbio.1002390)
Supplement: S4 Data — (ZIP) [file pbio.1002390.s006.zip › S4_Data/README.txt]

Fig5DIvalues_monkeyH.txt contains the direction-tuning index values for monkey H in Figures 5A and 5B
Fig5DIvalues_monkeyE.txt contains the direction-tuning index values for monkey E in Figures 5C and 5D

HeldOutTrials_DIvalues_monkeyH.txt contains the direction-tuning index values for monkey H reported in the text using only the held-out trials
HeldOutTrials_DIvalues_monkeyE.txt contains the direction-tuning index values for monkey H reported in the text using only the held-out trials
