# Supplementary material for: An Attention-Sensitive Memory Trace in Macaque MT Following Saccadic Eye Movements
Source: PLoS Biol. 2016 Feb 22;14(2):e1002390. doi: 10.1371/journal.pbio.1002390 (PMC4764326; doi:10.1371/journal.pbio.1002390)
Supplement: S5 Data — (ZIP) [file pbio.1002390.s007.zip]

Archive with 13 entries (10 files):
- S5_Data/
- S5_Data/Fig6APSTH_monkeyH.txt
- S5_Data/Fig6BPSTH_monkeyH.txt
- S5_Data/Fig6CPSTH_monkeyE.txt
- S5_Data/Fig6DPSTH_monkeyE.txt
- S5_Data/Fig6EPSTH_monkeyH.txt
- S5_Data/Fig6FPSTH_monkeyH.txt
- S5_Data/Fig6GPSTH_monkeyE.txt
- S5_Data/Fig6HPSTH_monkeyE.txt
- S5_Data/README.txt
- __MACOSX/
- __MACOSX/S5_Data/
- __MACOSX/S5_Data/._README.txt
