# Supplementary material for: An Attention-Sensitive Memory Trace in Macaque MT Following Saccadic Eye Movements
Source: PLoS Biol. 2016 Feb 22;14(2):e1002390. doi: 10.1371/journal.pbio.1002390 (PMC4764326; doi:10.1371/journal.pbio.1002390)
Supplement: S5 Data — (ZIP) [file pbio.1002390.s007.zip › S5_Data/Fig6APSTH_monkeyH.txt]

     Time_(ms)        Preferred        Anti-preferred
 1   -295             10.8977          12.089 
 2   -285             11.1259          11.8708
 3   -275             11.3766          11.5292
 4   -265             11.3496          11.3966
 5   -255             11.5501          10.8345
 6   -245             12.1066          10.9444
 7   -235             12.1778          11.2943
 8   -225             12.3774          11.4546
 9   -215             12.2332          11.9179
10   -205             12.2384          12.7147
11   -195             12.1064          12.9404
12   -185             11.5609          12.5034
13   -175             10.9057          12.8654
14   -165             11.2328          12.2025
15   -155             11.1138          11.8228
16   -145             10.8973          11.7071
17   -135             11.4664          11.6502
18   -125             11.8695          11.0707
19   -115             11.6766          10.8474
20   -105             11.6553          10.9077
21   -95              11.5841          11.0119
22   -85              11.1708          11.535 
23   -75              11.0086          11.919 
24   -65              10.895           12.5199
25   -55              11.1046          12.6804
26   -45              12.2192          14.061 
27   -35              14.1743          15.7038
28   -25              16.1167          17.5641
29   -15              18.3768          19.0211
30   -5               19.5915          19.6299
31   5                19.1716          18.3791
32   15               17.9945          16.9875
33   25               17.3827          15.7553
34   35               16.5884          15.2491
35   45               15.9411          15.647 
36   55               17.0018          16.5699
37   65               17.3752          16.9114
38   75               16.9936          16.7714
39   85               16.8463          16.8399
40   95               17.0383          16.4564
41   105              16.4595          16.4402
42   115              16.535           16.3817
43   125              16.4125          16.5911
44   135              16.4793          15.9825
45   145              16.6256          16.8542
46   155              16.3114          16.709 
47   165              16.039           16.0221
48   175              15.9572          15.6226
49   185              15.4841          15.7455
50   195              14.9995          14.9583
51   205              15.1169          14.1862
52   215              15.2321          14.3117
53   225              15.2535          13.695 
54   235              15.0617          13.2541
55   245              14.9217          12.5911
56   255              14.348           12.5925
57   265              13.048           12.3824
58   275              12.2545          12.3342
59   285              11.6941          11.748 
60   295              11.0258          10.9852
61   305              10.6543          10.0807
62   315              10.8738          9.5561 
63   325              10.9338          9.3545 
64   335              10.733           9.0021 
65   345              10.5609          9.2453 
66   355              10.4257          9.5446 
67   365              10.7225          9.4662 
68   375              10.9237          9.7891 
69   385              10.9506          10.4914
70   395              11.2306          10.8319
71   405              11.0122          10.9832
72   415              11.162           11.2434
73   425              10.7833          11.1245
74   435              11.0825          11.0397
75   445              11.0875          10.894 
76   455              11.4429          10.995 
77   465              10.6452          10.9015
78   475              10.4559          10.6517
79   485              9.6027           9.8106 
80   495              9.092            9.5418 
