# Supplementary material for: An Attention-Sensitive Memory Trace in Macaque MT Following Saccadic Eye Movements
Source: PLoS Biol. 2016 Feb 22;14(2):e1002390. doi: 10.1371/journal.pbio.1002390 (PMC4764326; doi:10.1371/journal.pbio.1002390)
Supplement: S5 Data — (ZIP) [file pbio.1002390.s007.zip › S5_Data/Fig6BPSTH_monkeyH.txt]

     Time_(ms)        Preferred        Anti-preferred
 1   -295             11.5663          12.3877
 2   -285             11.254           12.3001
 3   -275             11.1641          12.3482
 4   -265             10.9693          12.0029
 5   -255             11.1881          12.2428
 6   -245             11.1101          11.8269
 7   -235             11.8576          12.1127
 8   -225             12.3481          12.5379
 9   -215             12.7106          13.0319
10   -205             12.809           12.7674
11   -195             12.9483          12.6902
12   -185             12.3791          12.9068
13   -175             12.3286          12.6447
14   -165             12.2716          12.5598
15   -155             11.6011          12.7197
16   -145             11.5187          12.857 
17   -135             11.9878          12.2732
18   -125             11.7352          12.8369
19   -115             11.5802          13.0304
20   -105             11.9894          13.3671
21   -95              12.0602          13.1615
22   -85              11.4849          13.8033
23   -75              11.8249          13.4351
24   -65              11.8066          12.8096
25   -55              11.8017          12.8121
26   -45              12.8926          14.3469
27   -35              15.3671          16.0893
28   -25              16.8595          17.4929
29   -15              18.3013          19.1258
30   -5               19.8493          20.0658
31   5                19.1418          18.8956
32   15               17.0236          17.1792
33   25               16.171           16.3964
34   35               15.8519          16.1053
35   45               14.7788          15.2687
36   55               14.688           15.1351
37   65               14.4671          14.8162
38   75               13.5413          13.7681
39   85               12.3828          12.2365
40   95               12.0204          11.3035
41   105              11.4334          10.6246
42   115              11.3928          10.1325
43   125              11.6468          10.3029
44   135              11.8158          10.5685
45   145              11.6137          10.4079
46   155              11.8852          11.033 
47   165              12.0954          11.5655
48   175              12.2988          11.8583
49   185              12.0254          12.0402
50   195              12.1551          12.7955
51   205              13.0049          13.3282
52   215              12.9797          13.1936
53   225              12.4456          13.1169
54   235              12.6527          12.7632
55   245              12.6754          12.0553
56   255              11.3851          11.0027
57   265              10.6852          10.4788
58   275              10.4991          9.8746 
59   285              10.0252          9.9294 
60   295              9.2609           9.4357 
61   305              8.78             9.2558 
62   315              8.6542           8.7052 
63   325              8.5114           8.4833 
64   335              8.2719           8.0042 
65   345              8.2196           8.4123 
66   355              8.769            8.1678 
67   365              9.0587           8.7353 
68   375              8.9361           9.3839 
69   385              9.4108           9.8177 
70   395              9.7387           10.0816
71   405              9.6731           10.8827
72   415              9.8723           10.8304
73   425              9.8973           10.475 
74   435              9.522            10.7901
75   445              9.5642           10.8067
76   455              9.806            10.9858
77   465              9.6302           11.0404
78   475              9.3996           10.9811
79   485              8.9485           10.2635
80   495              8.491            9.4706 
