# Supplementary material for: An Attention-Sensitive Memory Trace in Macaque MT Following Saccadic Eye Movements
Source: PLoS Biol. 2016 Feb 22;14(2):e1002390. doi: 10.1371/journal.pbio.1002390 (PMC4764326; doi:10.1371/journal.pbio.1002390)
Supplement: S5 Data — (ZIP) [file pbio.1002390.s007.zip › S5_Data/Fig6CPSTH_monkeyE.txt]

     Time_(ms)        Preferred        Anti-preferred
 1   -295             6.6643           6.6146 
 2   -285             6.8988           6.6112 
 3   -275             6.6082           6.3299 
 4   -265             6.7617           6.0975 
 5   -255             7.0314           5.9329 
 6   -245             7.2826           6.0413 
 7   -235             7.1008           5.9828 
 8   -225             7.5844           6.074  
 9   -215             7.6387           5.8088 
10   -205             7.4634           5.6973 
11   -195             7.3266           5.4195 
12   -185             7.4496           5.3315 
13   -175             7.2753           5.1273 
14   -165             7.0902           5.4637 
15   -155             7.6209           5.5855 
16   -145             8.06             5.657  
17   -135             7.7107           6.1589 
18   -125             8.0609           6.3445 
19   -115             8.3086           6.1937 
20   -105             8.0064           6.3839 
21   -95              7.5054           6.3191 
22   -85              7.9702           6.1537 
23   -75              7.6618           5.944  
24   -65              7.3229           6.1357 
25   -55              7.5006           5.8633 
26   -45              7.339            5.7664 
27   -35              6.9706           5.8804 
28   -25              7.121            6.4077 
29   -15              7.3895           6.453  
30   -5               6.9433           6.5956 
31   5                7.2255           7.1892 
32   15               8.0699           7.5025 
33   25               8.0875           7.9244 
34   35               8.1852           8.6096 
35   45               8.4253           9.3173 
36   55               8.7357           10.0759
37   65               8.8467           10.8132
38   75               8.9727           11.4437
39   85               9.3911           11.5827
40   95               9.5218           11.6206
41   105              8.9588           10.3391
42   115              8.0015           9.2123 
43   125              7.4719           7.9568 
44   135              6.5863           7.216  
45   145              5.9605           6.6486 
46   155              6.0772           6.9159 
47   165              6.4683           6.5154 
48   175              6.4319           6.6233 
49   185              6.9702           6.6884 
50   195              7.8888           7.0692 
51   205              8.2041           7.3927 
52   215              8.5193           8.6205 
53   225              9.2135           8.9033 
54   235              9.2101           9.1364 
55   245              9.3411           8.8504 
56   255              9.6215           8.7682 
57   265              9.6523           8.0169 
58   275              9.3308           7.6784 
59   285              9.0416           7.322  
60   295              8.6492           7.4794 
61   305              8.2751           7.5116 
62   315              8.1024           8.0346 
63   325              7.9146           7.8261 
64   335              7.9377           8.0957 
65   345              8.1548           7.9721 
66   355              8.123            7.8011 
67   365              7.6661           7.3671 
68   375              7.8214           7.6644 
69   385              8.1432           7.9759 
70   395              7.958            8.2627 
71   405              8.3248           8.6735 
72   415              8.7118           9.2929 
73   425              8.6207           9.9291 
74   435              8.5544           9.7376 
75   445              8.5101           9.5724 
76   455              8.5129           9.2552 
77   465              7.9738           8.6075 
78   475              7.8974           7.6746 
79   485              7.9896           7.1776 
80   495              8.0382           7.2738 
