# Supplementary material for: An Attention-Sensitive Memory Trace in Macaque MT Following Saccadic Eye Movements
Source: PLoS Biol. 2016 Feb 22;14(2):e1002390. doi: 10.1371/journal.pbio.1002390 (PMC4764326; doi:10.1371/journal.pbio.1002390)
Supplement: S5 Data — (ZIP) [file pbio.1002390.s007.zip › S5_Data/Fig6DPSTH_monkeyE.txt]

     Time_(ms)        Preferred        Anti-preferred
 1   -295             7.3263           6.0092 
 2   -285             7.1993           5.8581 
 3   -275             7.3221           5.9155 
 4   -265             7.2398           6.0509 
 5   -255             7.1808           6.0675 
 6   -245             6.8598           6.5494 
 7   -235             7.0029           6.6198 
 8   -225             7.2188           6.7418 
 9   -215             7.4029           6.3377 
10   -205             7.3714           6.291  
11   -195             7.4818           5.8766 
12   -185             7.4089           5.9587 
13   -175             7.328            6.0484 
14   -165             6.989            6.3218 
15   -155             7.0877           6.4714 
16   -145             7.1333           6.5399 
17   -135             6.9511           6.1158 
18   -125             6.7011           5.9735 
19   -115             7.0091           5.8028 
20   -105             6.7226           5.8407 
21   -95              6.5281           6.0232 
22   -85              6.6912           6.3836 
23   -75              6.8024           6.4182 
24   -65              7.1838           6.4205 
25   -55              7.5742           6.3737 
26   -45              7.3254           5.9667 
27   -35              7.2862           5.7165 
28   -25              7.5089           6.0069 
29   -15              7.0667           6.3652 
30   -5               6.9439           6.3091 
31   5                7.1251           7.0287 
32   15               7.3156           8.2333 
33   25               7.3356           8.5191 
34   35               7.9797           8.6236 
35   45               8.6282           9.1341 
36   55               8.989            9.2094 
37   65               9.257            9.3028 
38   75               9.858            9.4337 
39   85               10.0311          9.8038 
40   95               9.5512           9.7956 
41   105              9.1392           9.2534 
42   115              8.3007           8.2236 
43   125              7.5406           7.6825 
44   135              6.3726           7.0336 
45   145              6.0866           6.3635 
46   155              5.8521           6.2003 
47   165              6.0582           5.9775 
48   175              5.7644           6.0738 
49   185              6.1287           6.3201 
50   195              6.3438           6.6735 
51   205              6.8641           6.99   
52   215              7.4355           7.7104 
53   225              8.0424           7.7678 
54   235              8.2941           7.9602 
55   245              8.6153           8.3309 
56   255              8.8686           8.5336 
57   265              8.9405           8.5434 
58   275              8.9151           8.4044 
59   285              8.7116           8.0481 
60   295              8.3872           7.9507 
61   305              8.2758           7.4878 
62   315              7.9481           7.2058 
63   325              7.7684           7.6841 
64   335              7.8779           8.1843 
65   345              8.1954           8.0559 
66   355              8.1697           8.3099 
67   365              8.3353           8.3384 
68   375              8.4553           7.5733 
69   385              8.3713           7.6411 
70   395              8.0566           8.0946 
71   405              8.2075           8.5513 
72   415              8.1664           9.2172 
73   425              8.0728           9.9939 
74   435              8.1691           10.0004
75   445              8.1906           9.6854 
76   455              8.0378           9.4982 
77   465              7.8285           8.6919 
78   475              8.1996           8.6588 
79   485              8.253            8.4706 
80   495              8.3933           8.3221 
