# Supplementary material for: An Attention-Sensitive Memory Trace in Macaque MT Following Saccadic Eye Movements
Source: PLoS Biol. 2016 Feb 22;14(2):e1002390. doi: 10.1371/journal.pbio.1002390 (PMC4764326; doi:10.1371/journal.pbio.1002390)
Supplement: S5 Data — (ZIP) [file pbio.1002390.s007.zip › S5_Data/Fig6EPSTH_monkeyH.txt]

     Time_(ms)          Mean_difference    CI_of_difference
 1   -295               -1.1913            2.0819
 2   -285               -0.74486           1.6891
 3   -275               -0.15261           1.5015
 4   -265               -0.047027          1.4058
 5   -255               0.71556            1.5962
 6   -245               1.1622             1.5941
 7   -235               0.88356            1.6027
 8   -225               0.92277            1.5517
 9   -215               0.31532            1.5492
10   -205               -0.47627           1.31  
11   -195               -0.83398           1.3591
12   -185               -0.94246           1.5273
13   -175               -1.9597            1.6314
14   -165               -0.96963           1.5871
15   -155               -0.70902           1.5915
16   -145               -0.80982           1.4152
17   -135               -0.18382           1.3235
18   -125               0.79886            1.4354
19   -115               0.82917            1.6509
20   -105               0.74753            1.6812
21   -95                0.57221            1.736 
22   -85                -0.36412           2.0907
23   -75                -0.91036           2.355 
24   -65                -1.6249            2.5437
25   -55                -1.5757            2.6306
26   -45                -1.8418            2.4895
27   -35                -1.5295            1.8721
28   -25                -1.4474            1.7151
29   -15                -0.6443            1.4772
30   -5                 -0.03844           1.3392
31   5                  0.79246            1.0842
32   15                 1.0071             1.3926
33   25                 1.6275             1.3723
34   35                 1.3393             1.3352
35   45                 0.29402            1.5363
36   55                 0.43194            1.6353
37   65                 0.46376            1.4742
38   75                 0.22224            1.3401
39   85                 0.0064073          1.439 
40   95                 0.58193            1.2885
41   105                0.019306           1.4807
42   115                0.15331            1.6179
43   125                -0.17867           1.7002
44   135                0.49678            1.7945
45   145                -0.22865           1.6496
46   155                -0.39767           1.7536
47   165                0.016985           1.6604
48   175                0.33457            1.4282
49   185                -0.26144           1.5741
50   195                0.041268           1.6871
51   205                0.93068            1.7831
52   215                0.92041            1.8337
53   225                1.5584             1.5929
54   235                1.8075             1.5052
55   245                2.3307             1.5517
56   255                1.7555             1.7504
57   265                0.66566            1.8751
58   275                -0.079706          1.7855
59   285                -0.05392           1.4321
60   295                0.040596           1.2919
61   305                0.57357            1.2703
62   315                1.3177             1.4252
63   325                1.5793             1.4723
64   335                1.7309             1.6964
65   345                1.3155             1.6601
66   355                0.88105            1.8885
67   365                1.2563             1.728 
68   375                1.1346             1.533 
69   385                0.45918            1.5011
70   395                0.39869            1.4975
71   405                0.029005           1.3402
72   415                -0.081382          1.6057
73   425                -0.34119           1.3402
74   435                0.042809           1.2172
75   445                0.1935             1.2728
76   455                0.44786            1.2826
77   465                -0.25635           1.4849
78   475                -0.19581           1.4618
79   485                -0.20789           1.4992
80   495                -0.44982           1.3567
