# Supplementary material for: An Attention-Sensitive Memory Trace in Macaque MT Following Saccadic Eye Movements
Source: PLoS Biol. 2016 Feb 22;14(2):e1002390. doi: 10.1371/journal.pbio.1002390 (PMC4764326; doi:10.1371/journal.pbio.1002390)
Supplement: S5 Data — (ZIP) [file pbio.1002390.s007.zip › S5_Data/Fig6FPSTH_monkeyH.txt]

     Time_(ms)          Mean_difference    CI_of_difference
 1   -295               -0.82143           1.5739 
 2   -285               -1.0461            1.626  
 3   -275               -1.1841            1.8388 
 4   -265               -1.0336            1.7483 
 5   -255               -1.0547            1.4687 
 6   -245               -0.71677           1.6205 
 7   -235               -0.25511           1.719  
 8   -225               -0.18973           1.7852 
 9   -215               -0.32125           1.7812 
10   -205               0.041609           1.92   
11   -195               0.25805            1.9573 
12   -185               -0.52772           1.8235 
13   -175               -0.3161            2.1455 
14   -165               -0.28816           1.999  
15   -155               -1.1186            2.092  
16   -145               -1.3383            2.3765 
17   -135               -0.28538           2.2644 
18   -125               -1.1016            2.7065 
19   -115               -1.4503            2.7586 
20   -105               -1.3777            2.7412 
21   -95                -1.1013            1.9694 
22   -85                -2.3183            1.8975 
23   -75                -1.6102            1.7368 
24   -65                -1.003             1.4691 
25   -55                -1.0104            1.545  
26   -45                -1.4543            1.7344 
27   -35                -0.72228           1.6397 
28   -25                -0.63339           1.3791 
29   -15                -0.82448           1.0342 
30   -5                 -0.21653           1.0012 
31   5                  0.24621            1.7168 
32   15                 -0.15563           1.8732 
33   25                 -0.22544           1.5742 
34   35                 -0.25336           1.608  
35   45                 -0.4899            1.2068 
36   55                 -0.44703           0.94826
37   65                 -0.34906           0.84669
38   75                 -0.22685           0.85431
39   85                 0.1463             1.0161 
40   95                 0.71689            1.2357 
41   105                0.8088             1.3559 
42   115                1.2603             1.4736 
43   125                1.3439             1.7318 
44   135                1.2473             1.7642 
45   145                1.2058             1.69   
46   155                0.85215            1.448  
47   165                0.52995            1.3687 
48   175                0.44047            1.5033 
49   185                -0.014807          1.3875 
50   195                -0.64036           1.4956 
51   205                -0.32336           1.3009 
52   215                -0.21384           1.3636 
53   225                -0.67128           1.3232 
54   235                -0.11054           1.0772 
55   245                0.6201             1.4822 
56   255                0.38245            1.8129 
57   265                0.20632            1.7835 
58   275                0.62444            1.726  
59   285                0.095831           1.851  
60   295                -0.17478           1.4951 
61   305                -0.47578           1.3597 
62   315                -0.051024          1.5439 
63   325                0.028066           1.5328 
64   335                0.26775            1.4487 
65   345                -0.19264           1.6687 
66   355                0.60118            1.9656 
67   365                0.32341            1.9011 
68   375                -0.44776           1.7966 
69   385                -0.40691           1.692  
70   395                -0.34288           1.1756 
71   405                -1.2097            1.3038 
72   415                -0.95809           1.306  
73   425                -0.57768           1.7342 
74   435                -1.2682            1.8474 
75   445                -1.2425            1.6815 
76   455                -1.1797            1.5221 
77   465                -1.4102            1.4435 
78   475                -1.5815            1.6584 
79   485                -1.315             1.4764 
80   495                -0.97963           1.3297 
