# Supplementary material for: An Attention-Sensitive Memory Trace in Macaque MT Following Saccadic Eye Movements
Source: PLoS Biol. 2016 Feb 22;14(2):e1002390. doi: 10.1371/journal.pbio.1002390 (PMC4764326; doi:10.1371/journal.pbio.1002390)
Supplement: S5 Data — (ZIP) [file pbio.1002390.s007.zip › S5_Data/Fig6GPSTH_monkeyE.txt]

     Time_(ms)          Mean_difference    CI_of_difference
 1   -295               0.049706           1.2363
 2   -285               0.28762            1.2486
 3   -275               0.27833            1.1219
 4   -265               0.66422            1.1084
 5   -255               1.0984             1.1166
 6   -245               1.2413             1.2024
 7   -235               1.118              1.2154
 8   -225               1.5104             1.1523
 9   -215               1.8298             1.3464
10   -205               1.7661             1.2508
11   -195               1.9071             1.3287
12   -185               2.1181             1.3613
13   -175               2.148              1.2706
14   -165               1.6264             1.2995
15   -155               2.0354             1.5476
16   -145               2.403              1.6117
17   -135               1.5517             1.1675
18   -125               1.7164             1.1355
19   -115               2.1149             1.3407
20   -105               1.6225             1.1891
21   -95                1.1863             1.3267
22   -85                1.8164             1.2614
23   -75                1.7178             1.4113
24   -65                1.1872             1.2645
25   -55                1.6373             1.5288
26   -45                1.5727             1.4669
27   -35                1.0902             1.4668
28   -25                0.71336            1.3195
29   -15                0.93648            1.4615
30   -5                 0.34763            1.2495
31   5                  0.036328           1.1483
32   15                 0.56736            0.9814
33   25                 0.16306            0.9913
34   35                 -0.42441           1.0802
35   45                 -0.89197           1.052 
36   55                 -1.3402            1.4245
37   65                 -1.9665            1.4392
38   75                 -2.471             1.538 
39   85                 -2.1917            1.5244
40   95                 -2.0988            1.372 
41   105                -1.3803            1.2341
42   115                -1.2108            1.1972
43   125                -0.4849            1.1398
44   135                -0.62971           1.5476
45   145                -0.6881            1.5188
46   155                -0.83873           1.5019
47   165                -0.04713           1.4841
48   175                -0.19137           1.2127
49   185                0.28178            1.2928
50   195                0.81952            1.1798
51   205                0.81139            1.2985
52   215                -0.1012            1.467 
53   225                0.31023            1.5437
54   235                0.073632           1.6404
55   245                0.49063            1.5989
56   255                0.85332            1.4903
57   265                1.6354             1.4404
58   275                1.6524             1.3701
59   285                1.7196             1.2229
60   295                1.1697             1.4193
61   305                0.76354            1.4041
62   315                0.06782            1.5203
63   325                0.088547           1.3976
64   335                -0.15798           1.5121
65   345                0.18271            1.4071
66   355                0.32186            1.4976
67   365                0.29896            1.4213
68   375                0.15699            1.4675
69   385                0.16733            1.3509
70   395                -0.30471           1.3449
71   405                -0.34866           1.6107
72   415                -0.58114           1.5905
73   425                -1.3084            1.6999
74   435                -1.1832            1.5237
75   445                -1.0623            1.2557
76   455                -0.74233           1.0024
77   465                -0.63371           1.0958
78   475                0.22273            1.2199
79   485                0.81206            1.4014
80   495                0.76435            1.3316
