# Supplementary material for: An Attention-Sensitive Memory Trace in Macaque MT Following Saccadic Eye Movements
Source: PLoS Biol. 2016 Feb 22;14(2):e1002390. doi: 10.1371/journal.pbio.1002390 (PMC4764326; doi:10.1371/journal.pbio.1002390)
Supplement: S5 Data — (ZIP) [file pbio.1002390.s007.zip › S5_Data/Fig6HPSTH_monkeyE.txt]

     Time_(ms)          Mean_difference    CI_of_difference
 1   -295               1.3171             1.1571 
 2   -285               1.3411             1.1175 
 3   -275               1.4066             1.0946 
 4   -265               1.1889             1.0029 
 5   -255               1.1133             1.2042 
 6   -245               0.31041            1.1511 
 7   -235               0.38315            1.2283 
 8   -225               0.47697            0.98795
 9   -215               1.0652             1.0052 
10   -205               1.0805             0.9794 
11   -195               1.6052             1.0829 
12   -185               1.4502             1.1536 
13   -175               1.2796             1.1972 
14   -165               0.6672             1.1713 
15   -155               0.61634            1.155  
16   -145               0.59344            1.1493 
17   -135               0.83523            0.96163
18   -125               0.72759            1.1239 
19   -115               1.2063             1.4272 
20   -105               0.88187            1.3082 
21   -95                0.50486            1.5757 
22   -85                0.30762            1.5076 
23   -75                0.38412            1.4283 
24   -65                0.76326            1.3824 
25   -55                1.2005             1.4944 
26   -45                1.3587             1.6424 
27   -35                1.5697             1.7707 
28   -25                1.5021             1.5458 
29   -15                0.70152            1.5315 
30   -5                 0.6348             1.4645 
31   5                  0.096418           1.3479 
32   15                 -0.91771           1.5312 
33   25                 -1.1835            1.638  
34   35                 -0.64397           1.4427 
35   45                 -0.50592           1.28   
36   55                 -0.2204            1.4263 
37   65                 -0.045706          1.5443 
38   75                 0.42431            1.6978 
39   85                 0.22737            1.6632 
40   95                 -0.24435           1.4911 
41   105                -0.11421           1.5859 
42   115                0.077109           1.6084 
43   125                -0.14188           1.552  
44   135                -0.66104           1.1139 
45   145                -0.27699           1.0982 
46   155                -0.34819           1.0996 
47   165                0.080735           1.2047 
48   175                -0.30945           1.2427 
49   185                -0.19134           1.0993 
50   195                -0.32975           1.076  
51   205                -0.12589           1.1627 
52   215                -0.27486           1.2006 
53   225                0.27464            1.2421 
54   235                0.33393            1.8051 
55   245                0.28446            1.7929 
56   255                0.33501            1.6519 
57   265                0.39703            1.5994 
58   275                0.51068            1.476  
59   285                0.66342            1.2678 
60   295                0.43651            1.1688 
61   305                0.78801            1.485  
62   315                0.74225            1.4469 
63   325                0.084311           1.2626 
64   335                -0.30636           1.3852 
65   345                0.13952            1.8182 
66   355                -0.14019           1.5876 
67   365                -0.0031619         1.3511 
68   375                0.88206            1.1899 
69   385                0.73018            1.1517 
70   395                -0.037977          1.1008 
71   405                -0.34383           1.3039 
72   415                -1.0508            1.5609 
73   425                -1.9211            1.6116 
74   435                -1.8313            1.7256 
75   445                -1.4947            1.6818 
76   455                -1.4604            1.8487 
77   465                -0.86338           1.6711 
78   475                -0.45918           1.4149 
79   485                -0.21754           1.271  
80   495                0.071217           1.3048 
