# Supplementary material for: An Attention-Sensitive Memory Trace in Macaque MT Following Saccadic Eye Movements
Source: PLoS Biol. 2016 Feb 22;14(2):e1002390. doi: 10.1371/journal.pbio.1002390 (PMC4764326; doi:10.1371/journal.pbio.1002390)
Supplement: S5 Data — (ZIP) [file pbio.1002390.s007.zip › S5_Data/README.txt]

Each file contains the data for the PSTHs (A-D) and mean difference / confidence-bands (E-H).
