# Supplementary material for: An Attention-Sensitive Memory Trace in Macaque MT Following Saccadic Eye Movements
Source: PLoS Biol. 2016 Feb 22;14(2):e1002390. doi: 10.1371/journal.pbio.1002390 (PMC4764326; doi:10.1371/journal.pbio.1002390)
Supplement: S6 Data — (ZIP) [file pbio.1002390.s008.zip]

Archive with 7 entries (4 files):
- S6_Data/
- S6_Data/FigS1PSTH_monkeyE.txt
- S6_Data/FigS1PSTH_monkeyH.txt
- S6_Data/README.txt
- __MACOSX/
- __MACOSX/S6_Data/
- __MACOSX/S6_Data/._README.txt
