# Supplementary material for: An Attention-Sensitive Memory Trace in Macaque MT Following Saccadic Eye Movements
Source: PLoS Biol. 2016 Feb 22;14(2):e1002390. doi: 10.1371/journal.pbio.1002390 (PMC4764326; doi:10.1371/journal.pbio.1002390)
Supplement: S6 Data — (ZIP) [file pbio.1002390.s008.zip › S6_Data/FigS1PSTH_monkeyE.txt]

     Time_(ms)                Mean_sensory_response    SEM_sensory_response     Mean_remapped_response   SEM_remapped_response 
 1   -295                     -0.0062942               0.012258                 0.19539                  0.23923
 2   -285                     -0.0063491               0.011375                 0.20837                  0.22901
 3   -275                     -0.0027549               0.011101                 0.0913                   0.23306
 4   -265                     -0.00022307              0.010557                 0.089795                 0.22772
 5   -255                     -0.0041986               0.010758                 -0.10005                 0.21688
 6   -245                     -0.0046777               0.0094813                -0.022359                0.22324
 7   -235                     -0.0046842               0.0098708                -0.13587                 0.22414
 8   -225                     -0.010737                0.01222                  -0.30034                 0.30493
 9   -215                     -0.0072903               0.010751                 -0.3657                  0.2815 
10   -205                     0.0029717                0.011351                 -0.21887                 0.26833
11   -195                     0.0067067                0.0096024                -0.33954                 0.28521
12   -185                     0.0088678                0.010257                 -0.23041                 0.28349
13   -175                     0.015081                 0.0086137                -0.022313                0.21181
14   -165                     0.01836                  0.009293                 0.066552                 0.21507
15   -155                     0.014006                 0.0081962                0.1924                   0.2634 
16   -145                     0.0076278                0.0099851                0.3                      0.30503
17   -135                     0.0047657                0.0094554                0.26634                  0.24683
18   -125                     -0.0011722               0.0092663                0.24408                  0.24212
19   -115                     -0.010218                0.0088895                0.17961                  0.21416
20   -105                     -0.0071747               0.0094816                0.15861                  0.2138 
21   -95                      -0.0026789               0.0096664                0.072437                 0.22523
22   -85                      -0.0016281               0.011736                 0.13953                  0.21879
23   -75                      5.1622e-05               0.01483                  0.00095034               0.25546
24   -65                      -0.0038675               0.015453                 -0.086454                0.24237
25   -55                      -0.0062266               0.012916                 -0.22783                 0.19438
26   -45                      0.00032782               0.012479                 -0.13174                 0.19402
27   -35                      -0.0080286               0.0098145                -0.15397                 0.22652
28   -25                      -0.0047772               0.0096986                -0.014821                0.22211
29   -15                      0.0028886                0.012432                 0.085615                 0.27287
30   -5                       0.011325                 0.0148                   0.059305                 0.24531
31   5                        0.073296                 0.024313                 0.21045                  0.25776
32   15                       0.22874                  0.035417                 0.1996                   0.21862
33   25                       0.4259                   0.051491                 0.12434                  0.21302
34   35                       0.65032                  0.068949                 0.12816                  0.21694
35   45                       0.84363                  0.085614                 0.17563                  0.24202
36   55                       0.97251                  0.094725                 0.27191                  0.25214
37   65                       0.98825                  0.096767                 0.55958                  0.29421
38   75                       0.92801                  0.090911                 0.69781                  0.30155
39   85                       0.83392                  0.091083                 0.75678                  0.30194
40   95                       0.75599                  0.088526                 0.93394                  0.34351
41   105                      0.68859                  0.08321                  0.60722                  0.32607
42   115                      0.64771                  0.079383                 0.36991                  0.31986
43   125                      0.63243                  0.074325                 0.22961                  0.26404
44   135                      0.62917                  0.070373                 0.17081                  0.20612
45   145                      0.62349                  0.066234                 0.14461                  0.20871
46   155                      0.62238                  0.065265                 0.23985                  0.25471
47   165                      0.62862                  0.067664                 0.21906                  0.2041 
48   175                      0.62934                  0.068192                 0.35227                  0.21037
49   185                      0.62433                  0.067762                 0.5158                   0.2373 
50   195                      0.62239                  0.068172                 0.56405                  0.25231
51   205                      0.60109                  0.069212                 0.58294                  0.28753
52   215                      0.57602                  0.064043                 0.87504                  0.30961
53   225                      0.56892                  0.063615                 0.91175                  0.34862
54   235                      0.54051                  0.058165                 0.76062                  0.3962 
55   245                      0.5264                   0.058327                 0.72832                  0.41611
56   255                      0.52244                  0.054895                 0.93194                  0.44834
57   265                      0.5238                   0.05449                  0.72243                  0.3846 
58   275                      0.51284                  0.05305                  0.58923                  0.34188
59   285                      0.52235                  0.054618                 0.55248                  0.28383
60   295                      0.52513                  0.053787                 0.47665                  0.28428
61   305                      0.54252                  0.059891                 0.39245                  0.30651
62   315                      0.52833                  0.058073                 0.32065                  0.26403
63   325                      0.52646                  0.060293                 0.26349                  0.26242
64   335                      0.51418                  0.057107                 0.19495                  0.31293
65   345                      0.5019                   0.059131                 0.19367                  0.31006
66   355                      0.4817                   0.056403                 -0.13986                 0.25456
67   365                      0.49184                  0.05857                  -0.26604                 0.23646
68   375                      0.48162                  0.05596                  -0.13604                 0.25717
69   385                      0.48441                  0.058584                 0.118                    0.21237
70   395                      0.48331                  0.055877                 0.11072                  0.18126
71   405                      0.47328                  0.052872                 0.2847                   0.22181
72   415                      0.46114                  0.053132                 0.49842                  0.23663
73   425                      0.46716                  0.054852                 0.46395                  0.29863
74   435                      0.4644                   0.053609                 0.37135                  0.27079
75   445                      0.45077                  0.053822                 0.17287                  0.22165
76   455                      0.4492                   0.055065                 0.26648                  0.20773
77   465                      0.44914                  0.05482                  0.15332                  0.24302
78   475                      0.43461                  0.053617                 0.070683                 0.25635
79   485                      0.43768                  0.056573                 0.063862                 0.23943
80   495                      0.44366                  0.053398                 0.24806                  0.27574
