# Supplementary material for: An Attention-Sensitive Memory Trace in Macaque MT Following Saccadic Eye Movements
Source: PLoS Biol. 2016 Feb 22;14(2):e1002390. doi: 10.1371/journal.pbio.1002390 (PMC4764326; doi:10.1371/journal.pbio.1002390)
Supplement: S6 Data — (ZIP) [file pbio.1002390.s008.zip › S6_Data/FigS1PSTH_monkeyH.txt]

     Time_(ms)                Mean_sensory_response    SEM_sensory_response     Mean_remapped_response   SEM_remapped_response 
 1   -295                     0.018483                 0.0087484                0.10822                  0.072263
 2   -285                     0.0075147                0.0090643                0.057926                 0.06414 
 3   -275                     0.0050541                0.0085317                0.065446                 0.064627
 4   -265                     -0.0028804               0.0090926                0.0098769                0.062388
 5   -255                     -0.0060576               0.010667                 -0.026778                0.053476
 6   -245                     -0.012807                0.010842                 0.015623                 0.066477
 7   -235                     -0.0083755               0.0091578                0.04118                  0.076049
 8   -225                     -0.011824                0.0099829                0.0047123                0.069882
 9   -215                     -0.0087666               0.008309                 0.023912                 0.061616
10   -205                     -0.0095901               0.0090808                0.048778                 0.063378
11   -195                     -0.013404                0.010736                 0.0012119                0.066929
12   -185                     -0.0051188               0.011764                 -0.051512                0.077712
13   -175                     -0.00051309              0.012575                 -0.030814                0.091626
14   -165                     -0.0050449               0.011759                 -0.11122                 0.083358
15   -155                     -0.0097405               0.010591                 -0.16951                 0.085243
16   -145                     -0.00041036              0.010465                 -0.12079                 0.080888
17   -135                     -0.0081347               0.0098606                -0.076397                0.083383
18   -125                     -0.0050513               0.013589                 -0.094657                0.10419 
19   -115                     -0.0031991               0.012108                 -0.058781                0.10079 
20   -105                     -0.0085734               0.012993                 -0.1115                  0.10384 
21   -95                      -0.0012513               0.013528                 -0.043681                0.11291 
22   -85                      0.0058914                0.016683                 -0.0035871               0.10499 
23   -75                      0.0018651                0.016441                 0.020861                 0.10184 
24   -65                      -0.00024995              0.01691                  0.048439                 0.086472
25   -55                      0.014806                 0.017032                 0.2013                   0.094872
26   -45                      0.014026                 0.01521                  0.16849                  0.10024 
27   -35                      0.0083577                0.012537                 0.085137                 0.088044
28   -25                      0.013476                 0.0096147                0.044095                 0.089774
29   -15                      0.021143                 0.0134                   0.046255                 0.098309
30   -5                       0.010375                 0.011478                 -0.092232                0.09289 
31   5                        0.052522                 0.018569                 -0.10793                 0.10285 
32   15                       0.18534                  0.041391                 0.032845                 0.099684
33   25                       0.35889                  0.059491                 0.15078                  0.11409 
34   35                       0.5141                   0.070269                 0.19397                  0.12614 
35   45                       0.69684                  0.078485                 0.33438                  0.14372 
36   55                       0.83927                  0.083345                 0.49333                  0.19983 
37   65                       0.90235                  0.083165                 0.5135                   0.20227 
38   75                       0.94303                  0.085768                 0.6232                   0.22274 
39   85                       0.99791                  0.093135                 0.80001                  0.24323 
40   95                       1.0031                   0.096868                 0.89191                  0.25078 
41   105                      0.99645                  0.096199                 0.9633                   0.25025 
42   115                      0.97456                  0.094252                 1.0265                   0.24553 
43   125                      0.92663                  0.090222                 1.0124                   0.23023 
44   135                      0.86893                  0.085549                 0.91089                  0.20635 
45   145                      0.83548                  0.083552                 0.8947                   0.20642 
46   155                      0.80159                  0.080654                 0.71295                  0.19675 
47   165                      0.77343                  0.077761                 0.55538                  0.17328 
48   175                      0.74514                  0.074534                 0.45657                  0.16867 
49   185                      0.71274                  0.071131                 0.36548                  0.14387 
50   195                      0.68394                  0.068797                 0.27501                  0.12492 
51   205                      0.66135                  0.069996                 0.25509                  0.12674 
52   215                      0.65593                  0.069695                 0.32982                  0.1115  
53   225                      0.64393                  0.068822                 0.30676                  0.12063 
54   235                      0.64353                  0.067952                 0.36831                  0.10197 
55   245                      0.66145                  0.068281                 0.38609                  0.10029 
56   255                      0.67317                  0.066136                 0.48482                  0.11705 
57   265                      0.66316                  0.064342                 0.44795                  0.12302 
58   275                      0.68471                  0.066538                 0.50496                  0.1563  
59   285                      0.69092                  0.068363                 0.52067                  0.17338 
60   295                      0.6916                   0.06791                  0.47896                  0.18086 
61   305                      0.68185                  0.067732                 0.37493                  0.15343 
62   315                      0.67624                  0.066812                 0.3238                   0.12536 
63   325                      0.65989                  0.065315                 0.24765                  0.11748 
64   335                      0.65519                  0.064465                 0.15065                  0.10423 
65   345                      0.65317                  0.065278                 0.098227                 0.08998 
66   355                      0.64843                  0.063348                 0.041072                 0.096331
67   365                      0.64817                  0.064423                 0.0059498                0.10999 
68   375                      0.64955                  0.063965                 0.033064                 0.099511
69   385                      0.6509                   0.065023                 0.050893                 0.10366 
70   395                      0.6353                   0.062316                 0.070514                 0.10261 
71   405                      0.61958                  0.060366                 0.039878                 0.092901
72   415                      0.61185                  0.058786                 0.074315                 0.082662
73   425                      0.59564                  0.056829                 0.044805                 0.091804
74   435                      0.59533                  0.05575                  0.064729                 0.081799
75   445                      0.60091                  0.056319                 0.11625                  0.093831
76   455                      0.61977                  0.056768                 0.23996                  0.082316
77   465                      0.62337                  0.056353                 0.23737                  0.079022
78   475                      0.62812                  0.057333                 0.23624                  0.070102
79   485                      0.62523                  0.057231                 0.16445                  0.043497
80   495                      0.61608                  0.057994                 0.11116                  0.053274
