# Supplementary material for: An Attention-Sensitive Memory Trace in Macaque MT Following Saccadic Eye Movements
Source: PLoS Biol. 2016 Feb 22;14(2):e1002390. doi: 10.1371/journal.pbio.1002390 (PMC4764326; doi:10.1371/journal.pbio.1002390)
Supplement: S6 Data — (ZIP) [file pbio.1002390.s008.zip › S6_Data/README.txt]

FigS1PSTH_monkeyH.txt contains the values for the population average PSTHs for monkey H in Figure S1
FigS1PSTH_monkeyE.txt contains the values for the population average PSTHs for monkey E in Figure S1
