# Supplementary material for: An Attention-Sensitive Memory Trace in Macaque MT Following Saccadic Eye Movements
Source: PLoS Biol. 2016 Feb 22;14(2):e1002390. doi: 10.1371/journal.pbio.1002390 (PMC4764326; doi:10.1371/journal.pbio.1002390)
Supplement: S7 Data — (ZIP) [file pbio.1002390.s009.zip › S7_Data/FigS2PSTH_monkeyE.txt]

     Time_(ms)                 Mean_attentional_effect   CI                
 1   -295                      0.87367                   1.4899
 2   -285                      0.879                     1.4558
 3   -275                      0.26427                   1.7511
 4   -265                      0.24599                   1.7091
 5   -255                      0.039469                  1.6269
 6   -245                      -0.47551                  1.7079
 7   -235                      -0.82249                  1.6776
 8   -225                      -0.83786                  1.5989
 9   -215                      -1.0577                   1.8025
10   -205                      -0.9445                   1.6527
11   -195                      -0.69962                  1.438 
12   -185                      0.10182                   1.3538
13   -175                      0.23558                   1.5079
14   -165                      0.21188                   1.3539
15   -155                      -0.58115                  1.2568
16   -145                      0.63103                   1.5457
17   -135                      0.35163                   1.5634
18   -125                      0.27468                   1.5281
19   -115                      0.25633                   1.6703
20   -105                      0.94704                   1.889 
21   -95                       -0.26838                  1.8503
22   -85                       -0.3316                   1.7863
23   -75                       -0.73648                  1.9131
24   -65                       -0.68576                  1.3362
25   -55                       -1.2533                   1.7189
26   -45                       -0.51178                  1.7934
27   -35                       -0.58727                  1.657 
28   -25                       -0.065759                 1.9832
29   -15                       0.47966                   2.2304
30   -5                        1.3192                    2.0301
31   5                         1.139                     2.68  
32   15                        -0.26131                  3.0205
33   25                        -0.32825                  3.2324
34   35                        -2.834                    3.5804
35   45                        -2.156                    3.6898
36   55                        -1.935                    3.9241
37   65                        -0.66879                  3.6644
38   75                        1.2557                    3.2863
39   85                        3.8835                    3.5045
40   95                        3.9376                    3.489 
41   105                       5.6002                    2.8703
42   115                       7.9642                    2.473 
43   125                       8.1909                    3.1376
44   135                       9.3435                    3.4418
45   145                       10.3776                   4.1636
46   155                       7.9946                    3.6993
47   165                       5.8416                    3.9476
48   175                       6.4685                    3.6792
49   185                       5.2322                    3.6579
50   195                       3.5225                    3.3327
51   205                       5.6484                    3.6555
52   215                       8.4299                    3.8193
53   225                       6.7573                    4.0693
54   235                       8.6368                    3.931 
55   245                       9.1342                    3.9831
56   255                       7.3508                    4.4167
57   265                       6.8344                    4.8109
58   275                       6.9894                    5.5497
59   285                       4.8494                    5.1383
60   295                       4.3564                    5.1865
61   305                       5.6535                    4.8102
62   315                       4.6821                    3.9457
63   325                       4.2472                    4.2154
64   335                       5.5825                    3.9402
65   345                       6.6659                    3.6192
66   355                       7.3216                    4.0849
67   365                       7.0167                    4.2446
68   375                       8.2359                    4.3935
69   385                       8.6967                    3.7828
70   395                       7.5067                    3.563 
71   405                       6.3975                    3.3548
72   415                       7.6455                    3.4001
73   425                       7.0548                    3.8473
74   435                       5.8643                    4.2205
75   445                       7.784                     4.4458
76   455                       8.6023                    4.5583
77   465                       6.9934                    4.7635
78   475                       6.5831                    4.2317
79   485                       6.8496                    3.9354
80   495                       3.3792                    3.5464
