# Supplementary material for: An Attention-Sensitive Memory Trace in Macaque MT Following Saccadic Eye Movements
Source: PLoS Biol. 2016 Feb 22;14(2):e1002390. doi: 10.1371/journal.pbio.1002390 (PMC4764326; doi:10.1371/journal.pbio.1002390)
Supplement: S7 Data — (ZIP) [file pbio.1002390.s009.zip › S7_Data/FigS2PSTH_monkeyH.txt]

     Time_(ms)                 Mean_attentional_effect   CI                
 1   -295                      0.58137                   2.0834
 2   -285                      -0.2098                   1.7531
 3   -275                      0.18278                   1.7038
 4   -265                      -0.29116                  1.672 
 5   -255                      -0.45375                  1.7414
 6   -245                      0.6861                    1.9764
 7   -235                      1.159                     1.8704
 8   -225                      -0.095437                 1.8282
 9   -215                      -0.48814                  1.9327
10   -205                      -0.56252                  1.7543
11   -195                      -0.82488                  1.9822
12   -185                      -0.43742                  2.0904
13   -175                      0.16235                   2.2372
14   -165                      1.323                     2.2254
15   -155                      0.85268                   2.6838
16   -145                      1.3076                    3.1539
17   -135                      0.83204                   2.7651
18   -125                      -0.21677                  2.6267
19   -115                      0.43878                   2.3346
20   -105                      1.4352                    2.1746
21   -95                       1.2287                    1.822 
22   -85                       1.2752                    1.7942
23   -75                       2.0771                    1.9267
24   -65                       1.0409                    1.8677
25   -55                       0.78477                   2.2878
26   -45                       1.2194                    2.3602
27   -35                       -0.23966                  2.4653
28   -25                       -0.48147                  2.0871
29   -15                       0.089871                  2.0876
30   -5                        -0.050494                 2.3212
31   5                         -1.4054                   2.6254
32   15                        0.84223                   2.858 
33   25                        2.9415                    2.978 
34   35                        3.5813                    2.8867
35   45                        4.6816                    3.2726
36   55                        5.1565                    3.2593
37   65                        5.4373                    4.1226
38   75                        3.1391                    3.9811
39   85                        2.3683                    3.9057
40   95                        0.99861                   4.0923
41   105                       4.5326                    3.8466
42   115                       2.8794                    4.2088
43   125                       4.4266                    3.8296
44   135                       4.9388                    4.3853
45   145                       6.4934                    4.1592
46   155                       4.2852                    4.3129
47   165                       7.4011                    4.1065
48   175                       8.0754                    4.2127
49   185                       8.0269                    3.8024
50   195                       8.6791                    3.8534
51   205                       9.9012                    4.73  
52   215                       8.4512                    4.4731
53   225                       7.4847                    4.3772
54   235                       7.2583                    4.2555
55   245                       5.4898                    4.0783
56   255                       4.4779                    4.2193
57   265                       2.678                     3.5071
58   275                       2.7371                    3.5878
59   285                       2.1842                    4.128 
60   295                       2.0902                    3.8349
61   305                       1.7857                    3.7985
62   315                       2.8525                    3.7617
63   325                       3.614                     3.8046
64   335                       5.1329                    3.918 
65   345                       6.9315                    4.021 
66   355                       8.0287                    4.0042
67   365                       9.5929                    4.0122
68   375                       10.3884                   4.6736
69   385                       11.5895                   4.4531
70   395                       11.9875                   4.4723
71   405                       12.4644                   4.1003
72   415                       12.8581                   4.3197
73   425                       11.7018                   4.399 
74   435                       11.0352                   4.5748
75   445                       10.9372                   4.8373
76   455                       10.3114                   4.895 
77   465                       9.8787                    4.4818
78   475                       9.1411                    4.4496
79   485                       8.667                     4.2825
80   495                       8.2812                    4.3975
